# Supplementary material for: Lavandula austroapennina (Lamiaceae): Getting Insights into Bioactive Polyphenols of a Rare Italian Endemic Vascular Plant
Source: Int J Mol Sci. 2023 Apr 28;24(9):8038. doi: 10.3390/ijms24098038 (PMC10178519; doi:10.3390/ijms24098038)
Supplement: Supplementary file 1 [file ijms-24-08038-s001.zip]

Archive with 1 entries (1 files):
- ijms-2303826-supplementary.pdf
